# Supplementary material for: Low Protein Intake Is Associated with Frailty in Older Adults: A Systematic Review and Meta-Analysis of Observational Studies
Source: Nutrients. 2018 Sep 19;10(9):1334. doi: 10.3390/nu10091334 (PMC6165078; doi:10.3390/nu10091334)
Supplement: Supplementary file 1 [file nutrients-10-01334-s001.zip]

Archive with 5 entries (4 files):
- nutrients-339471/List S1.docx
- nutrients-339471/Table S1.docx
- nutrients-339471/Table S2.docx
- nutrients-339471/Table S3.docx
- nutrients-339471/
